# Supplementary material for: CRISPR/Cas12a technology combined with immunochromatographic strips for portable detection of African swine fever virus
Source: Commun Biol. 2020 Feb 11;3:62. doi: 10.1038/s42003-020-0796-5 (PMC7012833; doi:10.1038/s42003-020-0796-5)
Supplement: Supplementary file 2 — Supplementary Data [file 42003_2020_796_MOESM2_ESM.xlsx]

## Sheet: Fig.1
Fig.1b
	crRNA1			crRNA2			crRNA3			crRNA4			crRNA5			crRNA6			crRNA7			crRNA8			crRNA9			crRNA10			crRNAmix			crRNA random
	146352	136003	156701	211843	217415	206270	143402	152750	148076	178033	168166	187900	224411	225816	223005	231518	229084	233952	133288	134779	141365	211830	210791	212868	159496	149409	169582	172840	194431	183636	401363	422778	435781	8539	8424	8445
Fig.1c		ASFV			PRV			PCV2
	0	8929	8788	8808	8008	7948	8163	8008	7948	8163
	5	76616	75906	78597	8008	7948	8163	11211.2	11127.2	11428.2
	10	117927	128176	134650	8248	7975	7989	11547.2	11165	11184.6
	15	196541	210122	221477	8210	8048	7999	11494	11267.2	11198.6
	20	285328	300930	311737	8342	8092	8232	11678.8	11328.8	11524.8
	25	355857	374106	384859	8518	8092	8307	11925.2	11328.8	11629.8
	30	423851	422778	435781	8539	8424	8445	11954.6	11793.6	11823
	35	429478	454799	467937	8563	8534	8597	11988.2	11947.6	12035.8
	40	446748	471751	487696	8810	8533	8773	12334	11946.2	12282.2
	45	454644	479186	494828	8713	8660	8864	12198.2	12124	12409.6
	50	460459	485832	500014	8847	8695	8927	12385.8	12173	12497.8
	55	459360	483405	497851	9174	8944	8986	12843.6	12521.6	12580.4
	60	459427	483893	496667	9093	9133	9201	12730.2	12786.2	12881.4
	65	458355	482416	492963	9171	9098	9325	12839.4	12737.2	13055
	70	456752	480071	490924	9413	9397	9415	13178.2	13155.8	13181
	75	453347	474790	486598	9504	9406	9489	13305.6	13168.4	13284.6
	80	452678	473058	483179	9755	9700	9611	13657	13580	13455.4
	85	450374	469872	477580	9770	9665	9808	13678	13531	13731.2
	90	448848	467715	474595	9797	9820	9949	13715.8	13748	13928.6
	95	447078	466591	470899	10039	10055	10178	14054.6	14077	14249.2
	100	446979	465580	471163	10096	9993	10294	14134.4	13990.2	14411.6
	105	446478	463897	468133	10291	10251	10426	14407.4	14351.4	14596.4
	110	445191	463270	467203	10397	10415	10433	14555.8	14581	14606.2
	115	444289	461940	468004	10556	10551	10657	14778.4	14771.4	14919.8
	120	444192	462103	467360	10025	9943	11057	14726	15231.3	15023
Fig.1d		repeat 1	repeat 2	repeat 3
	20000000000	441810	437628	444210
	2000000000	284108	269145	290758
	200000000	65607	67275	67581
	20000000	12904	13030	13226
	200000	12890	12992	13318
	2000	13345	12992	13409
	20	12920	12746	13039
	2	12522	12605	13132
	H2O	9585	10064	9393
Fig.1e
	2e7			2e6			2e5			2e4			2e3			2e2			2e1			2e0			H2O
	378536	390617	402698	307911	323307	338702	322415	370435	342995	284502	300355	288249	274929	285926	255684	154738	167500	159524	130154	127551	135360	99688	98193	104672	9585	10064	9393

## Sheet: Fig.2
Fig.2c
	ASFV	PRV	PCV2	H2O
	9402.81	160.364	223.021	370.092
Fig.2e
	2e6	2e5	2e4	2e3	2e2	2e1	2e0	H2O
	12333.4	12311.6	12095.8	7635.42	5843.28	4490.4	548.849	608.849

## Sheet: Fig.3
Fig.3b
	CB1	CB2	CB3	CB4	CB5	CB6	C1	C2	C3	C4	C5	C6	C7	C8	C9	C10	C11	C12
	322491	328327	336462	11858	11829	11742	200945	215705	231062	272394	272075	304993	11688	11858	11829	11742	11120	11259
	340959	327672	337137	11120	11798	11688	223152	250155	244123	289445	283847	312364	11969	11599	11798	11688	11644	11644
	331725	307130	340224	10641	11599	11259	250747	237595	262172	287337	280818	297990	11626	10641	11599	11858	10659	10641
Fig.3d
	CB1	CB2	CB3	CB4	CB5	CB6
	10933.8	9361.37	8807.68	185.506	8.828	547.749
Fig.3f
	C1	C2	C3	C4	C5	C6
	13875.3	15479.3	18272.5	16062.6	8777.39	15293.5

## Sheet: Fig.4
Fig.4c
	S1	S2	S3	S4	S5	S6	S7	S8	S9	S10	S11	S12	S13	S14	S15	S16	S17	S18	S19	S20	S21	S22	S23	S24	S25	S26	S27	S28	S29	S30	S31	S32
	2695.65	220.435	3420.5	5623.59	364.263	2332.48	2768.36	2869.01	1118.63	261.971	109.607	2889.89	2324.34	2174.04	1934.7	202.435	244.263	4398.72	217.556	2920.48	3821.18	2990.43	296.556	2692.28	2408.04	283.125	57.778	169.021	1805.82	3090.43	225.021	125.021
Fig.4d
		real-time PCR	CRISPR/Cas12a
	S1	27.73	2695.65
	S2	39.99	220.44
	S3	25.55	3420.5
	S4	20.59	5623.59
	S5	39.69	364.26
	S6	32	2332.48
	S7	30.37	2768.36
	S8	27.03	2869.01
	S9	36.3	1118.63
	S10	40.84	261.97
	S11	41.13	109.61
	S12	27.41	2889.89
	S13	29.67	2324.34
	S14	30.35	2174.04
	S15	34.03	1934.7
	S16	40.65	202.44
	S17	40.82	244.26
	S18	22.05	4398.72
	S19	40.79	217.56
	S20	36.93	2920.48
	S21	27.73	3821.18
	S22	30.93	2990.43
	S23	39.33	296.56
	S24	32.33	2692.28
	S25	29.85	2408.04
	S26	41.13	283.13
	S27	40.63	57.78
	S28	40.66	169.02
	S29	35.54	1805.82
	S30	29.21	3090.43
	S31	40.98	225.02
	S32	40.7	125.02
	S33	39.84	225.506
	S34	38.44	569.163
	S35	22.18	3449.53
	S36	41.35	61.607
	S37	42.08	107.35
	S38	22.5	3366.99
	S39	21.93	3734.65
	S40	23.15	3490.3
	S41	40.32	389.163
	S42	23.82	2526.11
	S43	24.05	2468.11
	S44	20.45	3929.13
	S45	21.67	4360.01
	S46	38.55	239.142
	S47	39.32	252.326
	S48	24.45	2708.01
	S49	20.56	3894.82
	S50	33.42	1230.16
	S51	39.23	366.456
	S52	38.51	123.192
	S53	40.36	219.778
	S54	33.672	1101.99
	S55	32.064	1664.41
	S56	41.064	152.414
	S57	39.14	457.335
	S58	39.15	437.506
	S59	22.15	3528.55
	S60	38.42	265.849
	S61	39.32	362.799
	S62	38.15	586.042
	S63	20.01	4206.96
	S64	20.22	3977.3
	S65	38.53	414.971
	S66	20.32	3976.11
	S67	22.04	3640.41
	S68	39.24	401.92
	S69	38.42	394.042
	S70	20.94	3894.48
	S71	18.21	4704.18
	S72	23.52	3341.82
	S73	23.11	2899.94
	S74	23.89	2520.11
	S75	23.46	2526.18
	S76	38.55	309.678
	S77	39.03	496.799
	S78	26.73	2281.01
	S79	38.26	443.678
	S80	33.672	1703.82
	S81	19.24	4545.43
	S82	21.54	3807.53
	S83	21.7	3761.36
	S84	40.53	642.87
	S85	36.81	1029.75
	S86	22.07	3564.26
	S87	39.584	724.335
	S88	22.63	3308.01
	S89	17.6	5063.84
	S90	21.14	4043.36
	S91	38.64	334.556
	S92	38.91	437.799
	S93	22.56	3322.77
	S94	22.24	3879.3
	S95	38.71	647.385
	S96	21.09	3891.06
	S97	41.392	392.648
	S98	17	5188.77
	S99	39.43	151.021
	S100	19.87	4256.26
	S101	20.39	3948.13
	S102	39.21	271.263
	S103	41.03	281.556
	S104	21.43	3935.43
	S105	22.75	3272.67
	S106	17.52	5064.74
	S107	22.32	3412.55
	S108	38.56	207.263
	S109	28.06	2166.89
	S110	26.72	2347.89
	S111	33.42	1749.48
	S112	38.71	144.142
	S113	38.2	412.042
	S114	18.83	5242.55
	S115	21.35	3859.82
	S116	18.4	4580.31
	S117	38.68	139.314
	S118	17.61	4858.08
	S119	41.38	142.728
	S120	21.49	3856.06
	S121	24.89	3216.01
	S122	22.8	3226.18
	S123	39.44	300.364
	S124	23.09	2925.11
	S125	18.1	4709.43
	S126	40.836	257.113
	S127	39.43	389.213
	S128	38.93	228.728
	S129	40.99	126.849
	S130	18.41	4557.38
	S131	39.29	167.607
	S132	39.55	441.627
	S133	40.42	478.506
	S134	27.85	2236.11
	S135	23.98	3180.3
	S136	19.65	4403.01
	S137	38.94	810.577
	S138	22.53	3332.65
	S139	39.46	314.971
	S140	41.06	171.435
	S141	32.076	2131.99
	S142	32.076	1465.75
	S143	39.23	198.778
	S144	19.72	4331.6
	S145	23.15	2887.38
	S146	42.34	278.678
	S147	41.03	315.092
	S148	19.52	4485.45
	S149	20.1	4204.5
